# Supplementary material for: Both 1-methylcyclopropene treatment and fresh-keeping mats mitigate peel browning and affect the aroma of Xinjiang “Yinggeer” flat peaches during cold storage
Source: Food Chem X. 2025 Sep 20;31:103051. doi: 10.1016/j.fochx.2025.103051 (PMC12495340; doi:10.1016/j.fochx.2025.103051)
Supplement: Supplementary file 1 — Supplementary material [file mmc1.xls]

## Sheet: Figures 1
		Firmness（N）					PB（%）
Storage time	FKP	1-MCP	CK		Storage time	FKP	1-MCP	CK
5	26.32	27.54	24.41		5	0	0	0
10	25.54	25.93	22.31		10	0	0	0
15	22.91	23.14	20.5		15	1.32	1.2	3.5
20	20.77	22.02	16.7		20	2.1	2.3	6.2
25	19.8	20.54	15.5		25	3.5	2.88	7.5
30	16.44	17.82	13.01		30	4.6	4.2	9.4
		SSC（%）
Storage time	FKP	1-MCP	CK		Storage time	FKP	1-MCP	CK
5	41.1515	37.6471	29.0233		5	0.33	0.34	0.43
10	75.2632	78.1111	51.2		10	0.19	0.18	0.25
15	46	43.5151	63		15	0.32	0.33	0.2
20	73.5	59.76	56.5833		20	0.2	0.25	0.24
25	62.0833	64.1739	55.0769		25	0.24	0.23	0.26
30	60.8	56	63.2174		30	0.25	0.27	0.23

## Sheet: Figures 2
		relative electrolytic leakage					PPO（U•kg-1）
Storage time	FKP	1-MCP	CK		Storage time	FKP	1-MCP	CK
5	9.192	9.997	11.852		5	178.82	159.76	219.54
10	9.988	10.608	12.643		10	275.8	199.66	359.51
15	11.444	11.122	13.175		15	357.92	297.39	500
20	13.054	12.314	16.505		20	498.05	435.97	740
25	19.578	18.937	21.506		25	759.24	570	865.95
30	21.138	19.572	29.061		30	800	690	1078.51
						LOX(U•kg-1)
		MDA（µmol•kg-1）			Storage time	FKP	1-MCP	CK
Storage time	FKP	1-MCP	CK		5	300	210	399
5	0.1573	0.13986	0.1973		10	298	320	485
10	0.18415	0.15439	0.2689		15	910	400	510
15	0.22125	0.20052	0.30371		20	523	485	724
20	0.24981	0.23715	0.3742		25	449	510	600
25	0.35019	0.344	0.4256		30	600	600	701
30	0.4051	0.3763	0.47164
		PPO(U•kg-1)						CAT(U•kg-1)
Storage time	FKP	1-MCP	CK		Storage time	FKP	1-MCP	CK
5	59.92	59.88	99.85		5	19.88	99.08	39.74
10	198.68	119.63	277.56		10	118.08	39.65	59.1
15	379.2	299.26	459.76		15	339.16	338.94	79.86
20	472.79	479.52	638.98		20	339.29	399.6	79.69
25	499.15	498.05	778.93		25	179.71	119.82	59.88
30	1200.53	1252.71	2021.32		30	179.75	499.74	39.95

## Sheet: Figures 3
		palmitic acid（g•kg-1）			stearic acid（g•kg-1）				Elaidic acid（g•kg-1）
Storage time	FKP	1-MCP	CK	Storage time	FKP	1-MCP	CK	Storage time	FKP	1-MCP	CK
5	0.0554	0.0483	0.049	5	0.00933478	0.00989179	0.011	5	0	0	0
10	0.0366	0.0387	0.065	10	0.00703245	0.00741532	0.016	10	0.00833145	0.0177	0.012
15	0.045	0.0502	0.035	15	0.00785597	0.00932229	0.0059	15	0.00916894	0.00827351	0.005
20	0.0422	0.0488	0.051	20	0.00912748	0.00883588	0.0091	20	0.0109	0.0216	0.008
25	0.0302	0.0428	0.044	25	0.00622938	0.00733351	0.0079	25	0.00384125	0.00516861	0.008
30	0.0435	0.0453	0.049	30	0.00866196	0.00729305	0.0074	30	0.0195	0.0103	0.0042
	Oleic acid				linoleic acid （g•kg-1）				linolenic acid （g•kg-1）
Storage time	FKP	1-MCP	CK	Storage time	FKP	1-MCP	CK	Storage time	FKP	1-MCP	CK
5	0.0295	0.0107	0.001	5	0.2766	0.2638	0.2972	5	0.1115	0.0799	0.00881
10	0.00670009	0.00733781	0.013	10	0.2162	0.2205	0.3706	10	0.077	0.0864	0.01139
15	0.00827134	0.00941515	0.006	15	0.251	0.2885	0.1836	15	0.0896	0.0881	0.0073
20	0.00875387	0.00914867	0.00915	20	0.2353	0.262	0.2212	20	0.0784	0.0927	0.01106
25	0.00518485	0.00791481	0.008	25	0.1819	0.2743	0.1984	25	0.0705	0.0793	0.00887
30	0.00703978	0.00812312	0.008	30	0.2313	0.2716	0.2101	30	0.088	0.0932	0.01187

## Sheet: Figure 4
Compounds	FKP5	FKP10	FKP515	FKP520	FKP25	FKP30	1-MCP5	1-MCP10	1-MCP15	1-MCP20	1-MCP25	1-MCP30	CK5	CK10	CK15	CK20	CK25	CK30
Hexanal(1)	0.74558	0.71518	0.54018	0.52252	0.89556	0.59992	0.61128	0.62663	0.52931	0.66988	0.50042	0.67327	0.6523	0.54514	0.46502	0.58041	0.85245	0.39437
(E)-2-Hexenal(2)	0.9714	1.10777	0.76385	0.75982	0.79656	0	0.82133	1.05678	0.78391	0	0.74233	1.06881	0.80241	0.83622	0.72973	0.9665	0.75012	0.74403
Nonanal(3)	0.00923	0.01132	0.01638	0.01165	0.02032	0.02026	0.01344	0.01127	0.01696	0.01252	0.01478	0.01356	0.01335	0.01444	0.01827	0.01314	0.01147	0.02934
Decanal(4)	0.0155	0.01735	0.0108	0.00877	0.0138	0.02013	0	0.0213	0.01303	0.01296	0.01107	0.00501	0.01488	0.01808	0.01526	0.01078	0.00994	0
Benzaldehyde(5)	0.10842	0.07391	0.17877	0.10944	0.2596	0.22707	0.09771	0.14198	0.18244	0.08048	0.24843	0.13222	0.04532	0.15507	0.20177	0.16138	0.21352	0.22757
2,4-Hexadienal(6)	0	0.00234	0.00371	0.00372	0.00306	0	0.00316	0	0.00343	0	0	0.00294	0	0.00308	0	0.00353	0.00535	0
2-Hexenal(7)	0	0	0.69678	0	0	1.05035	0	0	0.73391	1.12416	0	0	0	0	0	0	1.52207	0.71655
Octanal(8)	0	0	0	0.00146	0.00236	0	0	0.00285	0.00245	0	0	0.00191	0	0.00253	0.00341	0	0.00359	0.00413
(E,E)-2,4-Heptadienal(9)	0.00169	0	0.00237	0.00169	0.00242	0	0.00248	0.00226	0.00268	0.00288	0.00253	0	0	0	0	0	0	0
Dodecanal(10)	0	0.00315	0	0	0.00167	0	0	0.00171	0.00119	0	0	0	0	0.00166	0.00402	0.00175	0	0
(E,E)-2,4-Hexadienal(11)	0.003134	0	0	0	0	0	0	0.00363	0	0.00503	0	0	0	0	0	0	0	0
3-Hexenal(12)	0.00364	0.00086	0	0	0	0	0	0	0	0	0.00318	0	0	0	0	0	0	0
Phenylacetaldehyde(14)	0	0	0	0	0	0.00458	0	0	0	0	0.00161	0	0	0	0	0	0	0
Pentanal(60)	0	0	0	0	0	0.00018	0	0	0	0	0	0.00216	0	0	0	0	0	0.00219
Furfural(61)	0	0	0	0	0	0.06766	0	0	0	0	0	0.02198	0	0	0	0	0	0.02039
5-Hydroxymethylfurfural(15)	0	0	0	0	0	0.52937	0	0	0	0	0	0.20249	0	0	0	0	0.00763	0.09862
(E)-2-Nonenal(62)	0	0	0.00553	0	0.00647	0	0	0	0	0	0	0.00398	0	0	0.00478	0	0	0
1-Hexanol(18)	0.00652	0	0.00647	0.00449	0.00632	0.00321	0	0.00399	0	0	0.00544	0.00659	0	0.00611	0	0.00419	0.0048	0
cyclohexanol(19)	0	0.00505	0	0.00432	0.00652	0	0.00391	0.00405	0.00479	0.00394	0.00637	0	0.0057	0.00845	0.00586	0.00562	0.00544	0.00792
(E)-2-Hexen-1-ol(20)	0.00662	0.00556	0.00595	0	0.00485	0	0.00591	0.00465	0.00655	0	0.00496	0.00889	0.00586	0.00588	0.00413	0	0.00568	0
Linalool(21)	0.02406	0.02645	0	0	0	0	0.17085	0.01203	0	0	0	0	0.20269	0.08605	0	0	0	0
2-ethyl-1-Hexanol(23)	0.00382	0.00734	0	0	0	0	0	0	0	0	0	0	0	0	0	0	0	0.0133
(E)-3-Hexen-1-ol(24)	0.0022	0	0	0	0	0	0	0	0	0	0	0.00484	0	0.00231	0	0	0	0
Hexyl acetate(28)	0.00542	0.00305	0.00448	0.00414	0	0	0.00463	0	0.00276	0	0	0	0.00589	0.00566	0.0025	0.00367	0	0.00171
(E)-2-Hexen-1-ol, acetate(29)	0.00462	0	0	0	0.0029	0	0.00912	0	0.00343	0	0.00376	0	0.00534	0.01056	0	0	0.00245	0
(E)-3-Hexen-1-ol, acetate(30)	0	0	0	0	0	0	0.02098	0	0.00841	0.00299	0	0	0	0	0.00423	0	0	0
(Z)-3-Hexen-1-ol, acetate(31)	0	0.01043	0.01276	0.00712	0.00529	0.00673	0	0.0059	0	0.00399	0.00668	0	0	0.01569	0.0041	0.00403	0.00492	0
4-Hexen-1-ol, acetate(32)	0	0	0	0.01382	0	0.00727	0	0	0.01252	0	0	0	0	0	0	0	0	0
Leaf acetate(34)	0.01656	0	0	0	0	0	0.01594	0	0	0	0	0	0.02306	0	0	0	0	0
(Z)-2-Hexen-1-ol, acetate(35)	0	0	0.00768	0	0	0	0.00544	0	0	0	0	0	0	0	0	0	0	0
2-Hexen-1-ol, acetate(36)	0	0	0	0.0066	0	0.00647	0	0	0	0	0	0	0	0	0	0	0	0
Diisobutyl phthalate(63)	0	0	0	0	0.01871	0	0	0	0	0	0	0	0	0	0	0	0.01802	0
Hexyl isobutyrate(37)	0	0	0	0.00396	0	0	0.00531	0	0	0	0	0	0.00472	0	0	0	0	0
Butanoic acid, butyl ester(64)	0	0	0	0.00315	0	0	0	0	0	0.0046	0	0	0	0	0	0	0	0
γ-Decalactone(41)	0	0	0	0	0	0	0	0	0	0	0.00682	0	0	0.00501	0	0	0	0.00487
γ-Hexalactone(42)	0	0	0	0	0	0	0	0	0	0	0	0	0	0	0.00289	0	0	0
γ-Undecanolactone(65)	0	0	0	0	0	0	0	0	0	0	0	0	0.00803	0	0	0	0	0
6-methyl-5-Hepten-2-one(45)	0	0	0	0.00227	0.00272	0.00884	0	0	0.00265	0.00101	0.00421	0	0	0	0.00325	0	0.00353	0
4-(2,6,6-trimethyl-1-cyclohexen-1-yl)-2-Butanone(46)	0	0	0.00608	0	0	0	0	0	0	0	0	0	0	0	0	0	0	0
4-Hydroxy-2,5-dimethyl-3(2H)furanone(66)	0	0	0	0	0	0.01747	0	0	0	0	0	0.00537	0	0	0	0	0	0.00558
3-methyl-2(5H)-Furanone(67)	0	0	0	0	0	0.01446	0	0	0	0	0	0.01023	0	0	0	0	0	0.00574
Acetic acid(48)	0.00173	0	0	0	0	0.23256	0	0.00121	0	0	0	0.0975	0.00582	0.00122	0	0	0.00502	0.0737
Hexanoic acid(49)	0	0.00278	0.00346	0	0	0.05884	0.00363	0.00271	0	0	0	0.06597	0.00388	0.00295	0.00136	0	0	0
Dicyclopentadiene(51)	0	0	0	0.00379	0	0.00566	0	0.00132	0	0.00145	0	0	0	0	0	0.00356	0.00227283	0
Cyclohexene oxide(53)	0	0	0.01214	0.01232	0.0108711	0.00905	0.01322	0	0	0.01567	0	0.0118664	0.01336	0	0.01054	0.01229	0.0181448	0.00843
Styrene(54)	0.00267	0.00267	0.00215	0.00339	0	0	0	0.0002	0.002	0.00242	0	0	0.0022	0.00263	0	0	0	0
Heptadecane(56)	0	0.00499	0.0045	0	0	0	0.00634	0.00435	0.00716	0.00482	0.00451	0	0.00849	0.0097	0	0.00482	0	0.00872
Azulene(57)	0	0	0	0	0.00324	0.0022	0	0.00386	0.00335	0.00167	0	0	0	0.00536	0.00387	0	0	0
Dichloromethane(58)	0	0.00051	0.00108	0	0	0	0	0	0	0.00122	0	0.00212	0	0	0	0.00182	0.00199827	0
Oxime-, methoxy-phenyl-(59)	0.00336	0.00329	0.00386	0.00258	0.0022156	0.00442	0	0.00345	0.00321	0.00197	0.00225	0.00508	0.00255	0.00332	0.00299	0.00262	0.00218099	0.005

## Sheet: Figure 5
X2	X3	X4	X5	X6	X7	X8	X9	X10	X11	X12	X13	X14	X15	Y
Relative electrolytic leakage	CAT	POD	PPO	LOX	SSC	TA	SSC/TA	palmitic acid	stearic acid	elaidic acid	oleic acid	linoleic acid	linolenic acid	PB
9.192	0.01988	0.05992	0.17882	0.743	13.58	0.33	41.1515	0.00554	0.000933478	0	0.00295	0.02766	0.01115	0
9.988	0.11808	0.19868	0.2758	0.046	14.3	0.19	75.2632	0.00366	0.000703245	0.000833145	0.000670009	0.02162	0.0077	0
11.444	0.33916	0.3792	0.35792	0.433	14.72	0.32	46	0.0045	0.000785597	0.000916894	0.000827134	0.0251	0.00896	1.32
13.054	0.33929	0.47279	0.49805	0.449	14.7	0.2	73.5	0.00422	0.000912748	0.00109	0.000875387	0.02353	0.00784	2.1
19.578	0.17971	0.49915	0.75924	0.497	14.9	0.24	62.0833	0.00302	0.000622938	0.000384125	0.000518485	0.01819	0.00705	3.5
21.138	0.17975	1.20053	0.8	0.523	15.2	0.25	60.8	0.00435	0.000866196	0.00195	0.000703978	0.02313	0.0088	4.6
9.997	0.09908	0.05988	0.15976	0.696	12.8	0.34	37.6471	0.00483	0.000989179	0	0.00107	0.02638	0.00799	0
10.608	0.03965	0.11963	0.19966	0.047	14.06	0.18	78.1111	0.00387	0.000741532	0.00177	0.000733781	0.02205	0.00864	0
11.122	0.33894	0.29926	0.29739	1.022	14.36	0.33	43.5151	0.00502	0.000932229	0.000827351	0.000941515	0.02885	0.00881	1.2
12.314	0.3996	0.47952	0.43597	0.286	14.94	0.25	59.76	0.00488	0.000883588	0.00216	0.000914867	0.0262	0.00927	2.3
18.937	0.11982	0.49805	0.57	0.072	14.76	0.23	64.1739	0.00428	0.000733351	0.000516861	0.000791481	0.02743	0.00793	2.88
19.572	0.49974	1.25271	0.69	0.381	15.12	0.27	56	0.00453	0.000729305	0.00103	0.000812312	0.02716	0.00932	4.2

## Sheet: Table 1
	X1	X2	X3	X4	X5	X6	X7	X8	X9	X10	X11	X12	X13	X14	X15	Y
X1	MDA	Relative electrolytic leakage	CAT	POD	PPO	LOX	SSC	TA	SSC/TA	palmitic acid	stearic acid	elaidic acid	oleic acid	linoleic acid	linolenic acid	PB
JZ5	0.1573	9.192	0.01988	0.05992	0.17882	0.743	13.58	0.33	41.1515	0.00554	0.000933478	0	0.00295	0.02766	0.01115	0
JZ10	0.18415	9.988	0.11808	0.19868	0.2758	0.046	14.3	0.19	75.2632	0.00366	0.000703245	0.000833145	0.000670009	0.02162	0.0077	0
JZ15	0.22125	11.444	0.33916	0.3792	0.35792	0.433	14.72	0.32	46	0.0045	0.000785597	0.000916894	0.000827134	0.0251	0.00896	1.32
JZ20	0.24981	13.054	0.33929	0.47279	0.49805	0.449	14.7	0.2	73.5	0.00422	0.000912748	0.00109	0.000875387	0.02353	0.00784	2.1
JZ25	0.35019	19.578	0.17971	0.49915	0.75924	0.497	14.9	0.24	62.0833	0.00302	0.000622938	0.000384125	0.000518485	0.01819	0.00705	3.5
JZ30	0.4051	21.138	0.17975	1.20053	0.8	0.523	15.2	0.25	60.8	0.00435	0.000866196	0.00195	0.000703978	0.02313	0.0088	4.6

## Sheet: Table 2
	X1	X2	X3	X4	X5	X6	X7	X8	X9	X10	X11	X12	X13	X14	X15	Y
X1	MDA	Relative electrolytic leakage	CAT	POD	PPO	LOX	SSC	TA	SSC/TA	palmitic acid	stearic acid	elaidic acid	oleic acid	linoleic acid	linolenic acid	PB
JJ5	0.13986	9.997	0.09908	0.05988	0.15976	0.696	12.8	0.34	37.6471	0.00483	0.000989179	0	0.00107	0.02638	0.00799	0
JJ10	0.15439	10.608	0.03965	0.11963	0.19966	0.047	14.06	0.18	78.1111	0.00387	0.000741532	0.00177	0.000733781	0.02205	0.00864	0
JJ15	0.20052	11.122	0.33894	0.29926	0.29739	1.022	14.36	0.33	43.5151	0.00502	0.000932229	0.000827351	0.000941515	0.02885	0.00881	1.2
JJ20	0.23715	12.314	0.3996	0.47952	0.43597	0.286	14.94	0.25	59.76	0.00488	0.000883588	0.00216	0.000914867	0.0262	0.00927	2.3
JJ25	0.344	18.937	0.11982	0.49805	0.57	0.072	14.76	0.23	64.1739	0.00428	0.000733351	0.000516861	0.000791481	0.02743	0.00793	2.88
JJ30	0.3763	19.572	0.49974	1.25271	0.69	0.381	15.12	0.27	56	0.00453	0.000729305	0.00103	0.000812312	0.02716	0.00932	4.2
